# Supplementary material for: Mechanical annealing and memories in a disordered solid
Source: Sci Adv. 2022 Oct 5;8(40):eabo1614. doi: 10.1126/sciadv.abo1614 (PMC9534499; doi:10.1126/sciadv.abo1614)
Supplement: Supplementary file 2 — Movie S1 to S3 [file sciadv.abo1614_movies_s1_to_s3.zip]

Archive with 3 entries (3 files):
- sciadv.abo1614_movie_s1.mov
- sciadv.abo1614_movie_s2.mov
- sciadv.abo1614_movie_s3.mov
